# Supplementary material for: Investigation of the Influence of Thermodynamic and Kinetic Flexibility of Polymer Chains in Thermoplastic Polyimides on Their Thermal and Mechanical Properties: Experiment and All-Atom Computer Simulations
Source: Polymers (Basel). 2026 Jun 30;18(13):1624. doi: 10.3390/polym18131624 (PMC13363942; doi:10.3390/polym18131624)
Supplement: Supplementary file 1 [file polymers-18-01624-s001.zip]

Archive with 1 entries (1 files):
- polymers-4336611-supplementary.pdf
